# Supplementary material for: Binding Models of Copper(II) Thiosemicarbazone Complexes with Human Serum Albumin: A Speciation Study
Source: Molecules. 2021 May 5;26(9):2711. doi: 10.3390/molecules26092711 (PMC8125041; doi:10.3390/molecules26092711)
Supplement: Supplementary file 1 [file molecules-26-02711-s001.zip]

Archive with 1 entries (1 files):
- molecules-1199066-supplementary.pdf
